# Supplementary material for: TIGAR deficiency enhances cardiac resilience through epigenetic programming of Parkin expression
Source: JCI Insight. 2026 Feb 26;11(8):e200105. doi: 10.1172/jci.insight.200105 (PMC13135388; doi:10.1172/jci.insight.200105)
Supplement: Supporting data values [file jciinsight-11-200105-s299.xlsx]

## Sheet: Figure 1A-H and J
Fig. 1A
	WT MI	Tigar KO MI			SHAM WT	SHAM Tigar KO
	36.684	27.4731			77.8997	75.6061
	24.7351	34.3308			66.9785	68.2314
	26.3892	67.9687			74.802	74.5176
	19.4942	71.1631			80.3092	68.0358
	34.9446	20.144			75.235	67.7723
	17.2453	32.4196			62.0093	71.2624
	21.5224	72.2415			78.9989	65.7864
	18.6322	47.4392				64.9238
	17.619	54.145
	46.2844	27.5925
		41.6261
		33.5301
		33.4415
Fig. 1B
	MI WT	MI Tigar KO			SHAM WT	SHAM Tigar KO
	100.355	78.906			85.0923	95.4958
	104.242	73.5343			77.8298	66.0024
	66.6943	89.6964			88.0278	81.2242
	183.405	63.4192			90.9892	79.1845
	148.028	83.0709			89.823	78.7979
	159.413	110.066			85.0923	111.721
	159.612	61.1926			84.0883	87.0266
	174.852	175.092				97.5015
	145.479	101.14
	139.339	74.4896
	146.57	166.809
	189.403	180.845
Fig. 1C
	WT MI	Tigar KO MI			SHAM WT	SHAM Tigar KO
	121.49	80.5291			61.094	59.2357
	105.785	96.5116			56.0992	50.9231
	81.4446	69.1306			56.2316	51.9235
	133.992	56.6283			60.0235	57.2316
	136.024	98.1949			49.9923	42.2353
	232.516	88.2035			63.9293	52.9923
	109.992	45.2399				61.0036
	113.934	89.0246				50.9235
	96.5116	99.8936
	149.948	89.9334
	159.844	66.6324
	122.425	58.2518
	98.3526	99.9923
		84.0134
		94.2537
		86.0203
Fig. 1D
	SHAM Myh6 Cre	SHAM KO	MI 4 Myh6 Cre	MI 4 KO
	71.2325	66.7504	28.9228	33.2426
	69.5225	77.0796	26.483	44.6444
	71.923	72.4892	25.2937	37.2511
	71.2527		16.2535	46.6963
			34.8423
			24.5152
Fig. 1E
	SHAM Cre	SHAM KO	MI 4 Cre	MI 4 KO
	101.408	106.229	176.321	114.728
	84.6048	89.6323	260.322	116.991
	102.468	98.5677	166.745	125.386
	98.2874		141.274	135.468
			126.285
			136.692
Fig. 1F
	SHAM Cre	SHAM KO	MI 4 Cre	MI 4 KO
	65.4547	76.1392	183.126	109.341
	63.0863	62.6596	128.591	105.626
	69.0003	58.9566	209.961	111.298
	63.3522		174.614	134.922
			207.747
			159.151
Fig. 1G
		ATP6	ATP8	COX1	COX2	COX3	CYTB	ND1	ND2	ND3	ND4	ND5	ND6	ND4L
	TKO-I/WT-I	1.8227	2.43536	2.26146	1.6824	1.88241	1.92324	2.09096	2.20929	1.95575	1.9569	2.49103	1.87386	2.55825
Fig. 1H
		Ppargc1a	Sirt3	Prkaa1	Prkaa2	Atp2b2	Atp5b	Ckmt2	Cox5a	Cox5b	Cox4i1	Cs	Hk2	Ndufs2	Ndufs8	Slc25a4	Sod2	Uqcrc2	Uqcrfs1
	TKO-I/WT-I	1.90263	2.25661	2.29027	2.33475	2.77774	2.46286	3.40927	2.34344	3.61336	2.09626	2.48029	2.33444	2.52097	3.20127	2.6875	2.26525	2.60742	2.54863
Fig. 1J
	Myh6	5.86835
	Tnni3	2.97868
	Tnnc1	2.48296
	Tnnt2	2.04177
	Atp2a2	3.44834
	Fabp3	2.47558
	Actn2	2.63323
	Nkx2-5	1.76873

## Sheet: Figure 2A B C I J K
Fig. 2A
	WT	TKO	Myh6Cre	hTKO	PKO	PTKO
	0.957854	8.03797	0.59174	1.55412	0.233034	0.452948
	0.835186	4.74472	1.17407	0.874142	0.223689	0.115061
	1.19117	6.96977	1.345	0	0.155629	0.0692837
	1.01513	5.25455	0.458723	2.65134	0.0819072	0
	1.5526
	0.7304	4.9373
	0.5887
	1.1282	8.8681
Fig. 2B
	WT	TKO	Myh6Cre	hTKO	PKO	PTKO
	1.10375	3.73392	0.711812	0.761634	0.15828	0.491254
	1.14857	7.27324	0.536566	0.962133	0.687137	0.486558
	0.748426	4.41524	0.785394	0.517889	0.235048	0.146575
	0.929959	4.01789
	1.07004	6.36094
Fig. 2C
	WT	TKO	Myh6Cre	hTKO	PKO	PTKO
	1.18742	6.10967	1.5949	6.26022	0.164248	0.218205
	1.20036	6.39184	1.09003	6.25127	0.211052	0.0683764
	0.629877	6.1771	1.66569	5.67462	0.290998	0.0333602
	0.982415	6.46606	3.64847	6.35587	0.231172	0.0813665
	1.05263	5.00737	2	7.64
	0.795789	5.62632	2	6.64
	1.15158	5.33474
Fig. 2I
	WT	Tigar KO	Parkin KO	Tigar Parkin KO
	36.684	27.4731	14.3431	40.5515
	24.7351	34.3308	25.6378	34.9807
	26.3892	67.9687	21.9727	16.5561
	21.5224	71.1631	14.3635	42.9432
	17.2453	20.144	15.5786	11.0078
		27.5925	28.7208	31.5645
		72.2415		25.4514
		47.4392		11.655
		54.145		26.079
				16.8765
Fig. 2J
	WT	Tigar KO	Parkin KO	Tigar Parkin KO
	100.355	78.906	106.993	93.9141
	104.242	73.5343	82.1426	141.999
	66.6943	89.6964	142.997	104.192
	145.479	63.4192	132.458	123.974
	139.339	83.0709	178.402	122.147
	159.413	74.4896	170.509	177.424
	146.57	61.1926	64.3511	177.821
		101.14		123.63
				136.119
				146.893
				128.236
Fig. 2K
	WT	Tigar-KO	Parkin KO	Tigar Parkin KO
	121.49	80.5291	114.409	226.223
	105.785	96.5116	127.628	195.399
	81.4446	69.1306	94.1811	180.636
	149.948	56.6283	123.009	144.087
	159.844	98.1949	142.847	135.124
	232.516	58.2518	100.577	88.3274
	96.5116	45.2399	150.795	105.434
		89.9334	153.781
		99.8936	166.925
		66.6324	183.916
			125.692

## Sheet: Fig. 3A B C D E F G 
Fig. 3A
	WT										TKO										WT-HFD										TKO-HFD
	142	138	139	141	148	142	132	129	130		125	128	135	122	121	122	130	126	132		181	205	186	175	161	208	195	164	162	190	123	158	131	148	130	143	155	163	133	136
Fig. 3B
		WT-Chow, n=9										TKO-Chow, n=9										WT-HFD, n=10										TKO-HFD, 10
	0	34	29.8	28.4	32	25.8	28.9	26.7	28.9	27	26.2	28.1	26	27.9	28	25.8	27.9	26.7	28.8	26.8		38	32	31.2	32	33.3	21.8	31.3	29.8	30.3	21.7	26	30.8	33	30.8	34.1	31.2	30.5	30	26	22.8
	1	35.4	31.6	29.7	33.6	27.4	31.1	28.1	30.5	27.4	27.7	30	27.3	30	29	27.4	30.6	28.7	30	28.4		45.4	39	38.8	38.9	40.3	27.8	40.2	37.6	38	28.8	33.5	37.9	42.5	38.2	41.4	37	38.4	37.5	35.3	31.4
	2	34.3	29.1	30.7	30.5	30.9	31.4	28	28.5	29.8		30.7	28.8	32.7	30.2	28.4	29	27.8	29.2	29.7		47.8	44	45.2	41	34.1	38.7	44.6	45.3	42.2	41.7	41.3	44.5	43.6	42.8	42.5	41.5	40.5	41	38.8	43.2
	3	34.7	29.4	31.1	31	31.2	31.8	28.5	28.7	30		31	29	33.2	30.7	28.5	29.3	28	29.5	30.3		51.3	48.7	48.3	44.1	37.6	42.7	49	49.1	46	46.1	45.3	48	47.3	46.5	45.3	43.6	43.7	44.4	40.3	45.7
	4	34.9	29.3	31.2	31.4	31.6	32.1	28.7	29.7	29.9		31.1	29.3	33.1	31	28.4	29.5	27.9	29.9	30.6		49.1	52	51	47.1	39.3	45.6	52.8	51.2	49.4	49	50.1	50	49.4	48.7	47.2	46.8	46.6	46.7	41.3	46
	5	35.4	29.5	31.5	31.8	31.7	32.4	28.9	29.6	30		31.4	29.5	33.4	31.3	28.5	29.4	27.8	30	31		51	53.6	53	48.3	40.3	47.2	55	53	51	50.6	52	52.3	52.1	50.4	49.7	49	48.1	49.1	43.6	47.9
	6		36.7	29.7	31.4	32.2	31.9	32.3	29	29.6	29.9	31.3	29.7	33.3	31.8	28.7	29.5	27.9	29.7	31.2		51.7	55.4	52.6	49.7	41.3	47	54.5	53.3	50.7	51.3	52.5	53.8	52	51.2	50.3	48.5	48.5	50	44.6	48.5
Fig. 3C
	WT-Chow	TKO-Chow	WT-HFD	TKO-HFD
	80.5684	74.8347	72.664	75.6042
	83.9192	76.29	74.5315	72.2665
	78.4607	70.9445	72.6463	65.0083
	69.1722	75.6234	66.5571	68.7366
	78.204	73.0156	75.5629	65.9973
	72.7776	77.4865	67.284	65.8456
	73.1032	74.2191	81.4062	66.2443
	77.1441	74.6508	67.4252	70.539
		82.2075
Fig. 3D
	WT-Chow	TKO-Chow	WT-HFD	TKO-HFD
	107.037	109.811	196.154	113.497
	107.394	102.142	133.183	116.315
	74.7241	72.522	153.167	119.097
	98.97	104.277	157.021	125.964
	92.7344	105.494	157.272	146.261
	75.5269	99.0573	131.947	148.067
	106.13	110.63	163.169	131.297
	87.4009	75.53	133.99	150.669
			146.899	127.523
Fig. 3E
	WT-Chow	TKO-Chow	WT-HFD	TKO-HFD
	72.0947	74.1131	110.677	73.0516
	92.4975	87.8408	73.0687	76.7589
	52.1252	68.2866	82.2	57.7782
	82.2	56.5773	77.8312	85.5604
	67.4666	62.6238	78.9114	68.2605
	64.6103	82.7106	84.9954	58.8159
	67.5761	87.2677	105.966	73.5899
	58.9482		76.7589	77.7484
	60.2133		97.1131	57.4363
Fig. 3F
	WT-Chow	TKO-Chow	WT-HFD	TKO-HFD
	0.908	2.965	0.533	2.166
	1	2.979	0.78	2.482
	0.916	2.887	0.701	3.854
	1.225	5.075	0.628	2.941
	1.016	3.981	0.361	2.309
		3.497	0.36	2.793
Fig. 3G
	WT	TKO	WT-HFD	TKO-HFD
	1.7	0.971	2.842	1.301
	1	0.993	3.447	2.089
	0.802	0.798	3.407	1.15
	1.767	1.242	3.313	1.764
	1.373	1		1.304
		1.004		1.184

## Sheet: Fig. 4A B C D F G
Fig. 4A
	WT	TKO	TKO-GFP	TKO-TWT	TKO-TMU	PTKO
	1	0	0	1.871	2.689	0
	1	0.015	0.026	1.829	3.077	0
	0.975	0.028	0.025	2.538	2.527	0
				2.517	2.715	0
				1.983	2.103
				1.953	2.617
Fig. 4B
	WT	TKO	TKO-GFP	TKO-TWT	TKO-TMU	PTKO
	1	4.876	5.292	4.855	5.828	0.161
	1.1	5.21	6.143	4.988	6.991	0.077
				5.408	6.099
				5.408	4.929
Fig. 4C
	Myh6Cre	hTKO	hTKO-GFP	hTKO-TWT	PTKO
	1	0.042	0.131	4.191	0
	1.1554	0.0242634	0.0196418	1.97458	0
	0.844599	0.0265742	0.0184864	1.86713	0
				1.02484
				4.54997
Fig. 4D
	Myh6Cre	hTKO	hTKO-GFP	hTKO-TWT	PTKO
	1	4.651	6.99	6.577	0
	1.33067	5.15103	5.82169	9.43979	0
	0.669328	5.48503	5.48237	5.88955
				4.31803
				6.97804
Fig. 4F
	AAV9-GFP	AAV9-shTigar
	1.5544	0.127461
	1.3228	0.26114
	0.864249	0.32487
	0.91399	0.132124
	0.724352	0.298446
	0.620207	0.31399
Fig. 4G
	AAV9-GFP	AAV9-shTigar
	1.35624	0.787975
	1.39964	0.924955
	0.899186	1.25045
	0.980561	1.1189
	0.740506	1.00633
	0.62387	1.05515

## Sheet: Fig. 5A B C E F
Fig. 5A
	WT-heart	TKO-heart	WT-Testes	TKO-Testes
	1	4.973	8.723	9.391
	1.163	4.097	6.419	7.088
	1.354	4.062	6.605	7.004
Fig. 5B
	WT-heart	TKO-heart	WT-Testes	TKO-Testes
	1	0	0.301	0
	0.933	0	0.379	0
	1.16	0	0.213	0
	1.063	0	0.194	0
Fig. 5C
	WT-CM		TKO-CM		WT-heart		TKO-Heart		WT-Testes		TKO-Testes
	1.07439	0.925641	37.2742	40.4423	3.95983	1.56806	24.5884	26.9608	107.717	111.582	73.4408	70.2126
Fig. 5E
	WT-Heart	TKO-Heart
	1	3.52253
	1	3.52348
	1	4.59161
	1	3.9422
Fig. 5F
	WT-Testes	TKO-Testes
	1	0.936
	1	0.977
	1	0.938221

## Sheet: Fig. 6B D F G
Fig. 6B
	WT-HFD	TKO-HFD				3 WT-HFD samples and 3 TKO-HFD samples were sequenced
	1	3.424		Padj = 0.00022025
Fig. 6D
	WT-heart	TKO-heart
	169	69
	116	75
	159	30
Fig. 6F
	Scr	P(i)10-/-
	0.561192	11.0751
	1.78908	12.4293
	0.650422	6.82354
Fig. 6G
	Scr	P(i)10-/-
	1	5.96284
	1	4.90074
	1	5.22344

## Sheet: Sup Fig. 2B
Sup Fig. 2B
	WT-Sham	TKO-Sham	WT-MI	TKO-MI
	4.79	4.45	7.24	6.16
	4.51	5.13	6.96	5.26
	4.35	3.97	7.39	4.89
	4.57	4.49	7.01	5.13
		4.51	7.31	5.79
			7.41	5.23
				5.32

## Sheet: Sup Fig. 3B
Sup Fig. 3B
		WT-LV	TKO-LV	WT-Infarct	TKO-Infarct
	Postn	1	0.755059	54.9446	45.8986
		WT-LV	TKO-LV	WT-Border	TKO-Border	WT-Remote	TKO-Remote
	Postn	1	0.755059	25.273	5.31431	8.98928	1.82531
		WT-LV	TKO-LV	WT-Infarct	TKO-Infarct
	Lgals3	1	0.998093	44.3612	20.7694
		WT-LV	TKO-LV	WT-Border	TKO-Border	WT-Remote	TKO-Remote
	Lgals3	1	0.998093	8.03582	1.9476	6.14513	0.952179

## Sheet: Sup Fig. 5A B
Sup Fig. 5A
	Bdh1	3.71
	Oxct1	2.32
	Acaa2	2.92
Sup Fig. 5B
	Acaa2	2.92263
	Acad11	3.0691
	Acadl	2.54887
	Acadm	2.71399
	Acads	3.03803
	Acadvl	3.07724
	Acat1	2.4454
	Acox1	2.05408
	Acox2	4.56766
	C1qtnf9	2.26015
	Cpt1b	3.02546
	Cpt2	2.86108
	Crat	2.61862
	Decr1	2.55841
	Dgat2	3.12886
	Echs1	2.45552
	Etfa	2.66332
	Etfb	2.40011
	Etfdh	3.18138
	Fabp3	2.47558
	Gcdh	2.15318
	Hadha	3.22257
	Hadhb	3.2182
	Ivd	2.74261
	Mlycd	2.72617
	Phyhd1	1.51173
	Plin5	4.23276
	Ppara	3.49838
	Ppargc1a	1.90263
	Prkaa1	2.29027
	Prkaa2	2.33475
	Tuba8	2.74248
